# Supplementary material for: Machine Learning-Based Approach Highlights the Use of a Genomic Variant Profile for Precision Medicine in Ovarian Failure
Source: J Pers Med. 2021 Jun 27;11(7):609. doi: 10.3390/jpm11070609 (PMC8305607; doi:10.3390/jpm11070609)
Supplement: Supplementary file 1 [file jpm-11-00609-s001.zip]

Archive with 1 entries (1 files):
- jpm-1233323-supplementary.pdf
